# Supplementary material for: Detection of Echinococcus multilocularis in repurposed environmental DNA samples from river water
Source: PeerJ. 2023 Jun 14;11:e15431. doi: 10.7717/peerj.15431 (PMC10276553; doi:10.7717/peerj.15431)
Supplement: Supplemental Information 1 — Raw output data from StepOnePlus. Each sheet shows results from all the PCR on samples tested at one batch. First two sheets are the results of testing the primer-probe on the Echinococcus multilocularis positive control (labelled as Em followed by its concentration in pg/µl) and DNA extracted from Taenia taeniaeformis (labelled as Tt followed by its concentration in pg/µl). Negative control is labelled as NC. Third sheet is the results of testing the limit of detection of the E. multilocularis on this primer-probe system. Remaining sheets are the results of PCR on river water samples. The samples are labelled with Osh and three digit identifiers. The first digit indicate the sampling session (1–8), the other two digits indicate the sampling sites (1–16 or NC for filtration blank). [file peerj-11-15431-s001.xlsx]

## Sheet: test_Primers
Block Type	96well
Chemistry	TAQMAN
Experiment File Name	D:\Users\INSTR-ADMIN\Desktop\Mori\220204_result.eds
Experiment Run End Time	2022-02-04 16:19:26 PM JST
Instrument Type	steponeplus
Passive Reference	ROX
Well	Sample Name	Target Name	Task	Reporter	Quencher	Cт	Cт Mean	Cт SD	Quantity	Quantity Mean	Quantity SD	Automatic Ct Threshold	Ct Threshold	Automatic Baseline	Baseline Start	Baseline End	Comments	EXPFAIL
A1																		N
A2																		N
A3																		N
A4																		N
A5																		N
A6																		N
A7																		N
A8																		N
A9																		N
A10																		N
A11																		N
A12																		N
B1																		N
B2																		N
B3	Em50	Em-cob	UNKNOWN	FAM	NFQ-MGB	25.8237	25.9	0.0660567				TRUE	0.439864	TRUE	3	20		N
B4	Em5	Em-cob	UNKNOWN	FAM	NFQ-MGB	29.1113	29.057	0.0589589				TRUE	0.439864	TRUE	3	23		N
B5	Em0.5	Em-cob	UNKNOWN	FAM	NFQ-MGB	32.7397	32.6607	0.0775559				TRUE	0.439864	TRUE	3	26		N
B6	Tt50	Em-cob	UNKNOWN	FAM	NFQ-MGB	Undetermined						TRUE	0.439864	TRUE	3	54		Y
B7	Tt5	Em-cob	UNKNOWN	FAM	NFQ-MGB	Undetermined						TRUE	0.439864	TRUE	3	54		Y
B8	Tt0.5	Em-cob	UNKNOWN	FAM	NFQ-MGB	Undetermined						TRUE	0.439864	TRUE	3	54		Y
B9	NC	Em-cob	NTC	FAM	NFQ-MGB	Undetermined						TRUE	0.439864	TRUE	3	54		N
B10																		N
B11																		N
B12																		N
C1																		N
C2																		N
C3	Em50	Em-cob	UNKNOWN	FAM	NFQ-MGB	25.9408	25.9	0.0660567				TRUE	0.439864	TRUE	3	20		N
C4	Em5	Em-cob	UNKNOWN	FAM	NFQ-MGB	28.9943	29.057	0.0589589				TRUE	0.439864	TRUE	3	23		N
C5	Em0.5	Em-cob	UNKNOWN	FAM	NFQ-MGB	32.5847	32.6607	0.0775559				TRUE	0.439864	TRUE	3	27		N
C6	Tt50	Em-cob	UNKNOWN	FAM	NFQ-MGB	Undetermined						TRUE	0.439864	TRUE	3	54		Y
C7	Tt5	Em-cob	UNKNOWN	FAM	NFQ-MGB	Undetermined						TRUE	0.439864	TRUE	3	54		Y
C8	Tt0.5	Em-cob	UNKNOWN	FAM	NFQ-MGB	Undetermined						TRUE	0.439864	TRUE	3	54		Y
C9	NC	Em-cob	NTC	FAM	NFQ-MGB	Undetermined						TRUE	0.439864	TRUE	3	54		N
C10																		N
C11																		N
C12																		N
D1																		N
D2																		N
D3	Em50	Em-cob	UNKNOWN	FAM	NFQ-MGB	25.9353	25.9	0.0660567				TRUE	0.439864	TRUE	3	20		N
D4	Em5	Em-cob	UNKNOWN	FAM	NFQ-MGB	29.0654	29.057	0.0589589				TRUE	0.439864	TRUE	3	23		N
D5	Em0.5	Em-cob	UNKNOWN	FAM	NFQ-MGB	32.6576	32.6607	0.0775559				TRUE	0.439864	TRUE	3	27		N
D6	Tt50	Em-cob	UNKNOWN	FAM	NFQ-MGB	Undetermined						TRUE	0.439864	TRUE	3	54		Y
D7	Tt5	Em-cob	UNKNOWN	FAM	NFQ-MGB	Undetermined						TRUE	0.439864	TRUE	3	54		Y
D8	Tt0.5	Em-cob	UNKNOWN	FAM	NFQ-MGB	Undetermined						TRUE	0.439864	TRUE	3	54		Y
D9	NC	Em-cob	NTC	FAM	NFQ-MGB	Undetermined						TRUE	0.439864	TRUE	3	54		N
D10																		N
D11																		N
D12																		N
E1																		N
E2																		N
E3																		N
E4																		N
E5																		N
E6																		N
E7																		N
E8																		N
E9																		N
E10																		N
E11																		N
E12																		N
F1																		N
F2																		N
F3																		N
F4																		N
F5																		N
F6																		N
F7																		N
F8																		N
F9																		N
F10																		N
F11																		N
F12																		N
G1																		N
G2																		N
G3																		N
G4																		N
G5																		N
G6																		N
G7																		N
G8																		N
G9																		N
G10																		N
G11																		N
G12																		N
H1																		N
H2																		N
H3																		N
H4																		N
H5																		N
H6																		N
H7																		N
H8																		N
H9																		N
H10																		N
H11																		N
H12																		N

## Sheet: test_Primers2
Block Type	96well
Chemistry	TAQMAN
Experiment File Name	D:\Users\INSTR-ADMIN\Desktop\Hirayama\220207\220207@2.eds
Experiment Run End Time	2022-02-07 16:29:27 PM JST
Instrument Type	steponeplus
Passive Reference	ROX
Well	Sample Name	Target Name	Task	Reporter	Quencher	Cт	Cт Mean	Cт SD	Quantity	Quantity Mean	Quantity SD	Automatic Ct Threshold	Ct Threshold	Automatic Baseline	Baseline Start	Baseline End	Comments	HIGHSD	EXPFAIL
A1	Em_1pg	Em-COB	UNKNOWN	FAM	NFQ-MGB	32.4076	32.4186	0.376076				TRUE	0.430819	TRUE	3	27		N	N
A2	Em_1pg	Em-COB	UNKNOWN	FAM	NFQ-MGB	32.8	32.4186	0.376076				TRUE	0.430819	TRUE	3	27		N	N
A3	Em_1pg	Em-COB	UNKNOWN	FAM	NFQ-MGB	32.0481	32.4186	0.376076				TRUE	0.430819	TRUE	3	26		N	N
A4	Em_0.1pg	Em-COB	UNKNOWN	FAM	NFQ-MGB	35.6493	35.7953	0.170764				TRUE	0.430819	TRUE	3	30		N	N
A5	Em_0.1pg	Em-COB	UNKNOWN	FAM	NFQ-MGB	35.9831	35.7953	0.170764				TRUE	0.430819	TRUE	3	30		N	N
A6	Em_0.1pg	Em-COB	UNKNOWN	FAM	NFQ-MGB	35.7537	35.7953	0.170764				TRUE	0.430819	TRUE	3	30		N	N
A7	Em_0.01pg	Em-COB	UNKNOWN	FAM	NFQ-MGB	38.0266	38.7188	0.608				TRUE	0.430819	TRUE	3	32		Y	N
A8	Em_0.01pg	Em-COB	UNKNOWN	FAM	NFQ-MGB	38.9629	38.7188	0.608				TRUE	0.430819	TRUE	3	33		Y	N
A9																		N	N
A10																		N	N
A11																		N	N
A12																		N	N
B1	Em_0.01pg	Em-COB	UNKNOWN	FAM	NFQ-MGB	39.1668	38.7188	0.608				TRUE	0.430819	TRUE	3	33		Y	N
B2	Tt_1pg	Em-COB	UNKNOWN	FAM	NFQ-MGB	Undetermined						TRUE	0.430819	TRUE	3	54		N	Y
B3	Tt_1pg	Em-COB	UNKNOWN	FAM	NFQ-MGB	Undetermined						TRUE	0.430819	TRUE	3	54		N	Y
B4	Tt_1pg	Em-COB	UNKNOWN	FAM	NFQ-MGB	Undetermined						TRUE	0.430819	TRUE	3	54		N	Y
B5	Tt_0.1pg	Em-COB	UNKNOWN	FAM	NFQ-MGB	Undetermined						TRUE	0.430819	TRUE	3	54		N	Y
B6	Tt_0.1pg	Em-COB	UNKNOWN	FAM	NFQ-MGB	Undetermined						TRUE	0.430819	TRUE	3	54		N	Y
B7	Tt_0.1pg	Em-COB	UNKNOWN	FAM	NFQ-MGB	Undetermined						TRUE	0.430819	TRUE	3	54		N	Y
B8	Tt_0.01pg	Em-COB	UNKNOWN	FAM	NFQ-MGB	Undetermined						TRUE	0.430819	TRUE	3	54		N	Y
B9																		N	N
B10																		N	N
B11																		N	N
B12																		N	N
C1	Tt_0.01pg	Em-COB	UNKNOWN	FAM	NFQ-MGB	Undetermined						TRUE	0.430819	TRUE	3	54		N	Y
C2	Tt_0.01pg	Em-COB	UNKNOWN	FAM	NFQ-MGB	Undetermined						TRUE	0.430819	TRUE	3	54		N	Y
C3	NC	Em-COB	NTC	FAM	NFQ-MGB	Undetermined						TRUE	0.430819	TRUE	3	54		N	N
C4	NC	Em-COB	NTC	FAM	NFQ-MGB	Undetermined						TRUE	0.430819	TRUE	3	54		N	N
C5	NC	Em-COB	NTC	FAM	NFQ-MGB	Undetermined						TRUE	0.430819	TRUE	3	54		N	N
C6																		N	N
C7																		N	N
C8																		N	N
C9																		N	N
C10																		N	N
C11																		N	N
C12																		N	N
D1																		N	N
D2																		N	N
D3																		N	N
D4																		N	N
D5																		N	N
D6																		N	N
D7																		N	N
D8																		N	N
D9																		N	N
D10																		N	N
D11																		N	N
D12																		N	N
E1																		N	N
E2																		N	N
E3																		N	N
E4																		N	N
E5																		N	N
E6																		N	N
E7																		N	N
E8																		N	N
E9																		N	N
E10																		N	N
E11																		N	N
E12																		N	N
F1																		N	N
F2																		N	N
F3																		N	N
F4																		N	N
F5																		N	N
F6																		N	N
F7																		N	N
F8																		N	N
F9																		N	N
F10																		N	N
F11																		N	N
F12																		N	N
G1																		N	N
G2																		N	N
G3																		N	N
G4																		N	N
G5																		N	N
G6																		N	N
G7																		N	N
G8																		N	N
G9																		N	N
G10																		N	N
G11																		N	N
G12																		N	N
H1																		N	N
H2																		N	N
H3																		N	N
H4																		N	N
H5																		N	N
H6																		N	N
H7																		N	N
H8																		N	N
H9																		N	N
H10																		N	N
H11																		N	N
H12																		N	N

## Sheet: test_LoD
Block Type	96well
Chemistry	TAQMAN
Experiment File Name	E:\eDNA\20220401LoD.eds
Experiment Run End Time	2022-04-01 17:29:07 PM JST
Instrument Type	steponeplus
Passive Reference	ROX
Well	Sample Name	Target Name	Task	Reporter	Quencher	Cт	Cт Mean	Cт SD	Quantity	Quantity Mean	Quantity SD	Automatic Ct Threshold	Ct Threshold	Automatic Baseline	Baseline Start	Baseline End	Comments	EXPFAIL
A1																		N
A2																		N
A3																		N
A4																		N
A5																		N
A6																		N
A7																		N
A8																		N
A9																		N
A10																		N
A11																		N
A12																		N
B1																		N
B2	nc	Em-COB	NTC	FAM	NFQ-MGB	Undetermined						TRUE	0.526307	TRUE	3	54		N
B3	nc	Em-COB	NTC	FAM	NFQ-MGB	Undetermined						TRUE	0.526307	TRUE	3	54		N
B4	nc	Em-COB	NTC	FAM	NFQ-MGB	Undetermined						TRUE	0.526307	TRUE	3	54		N
B5	Em-PC0.00005og	Em-COB	UNKNOWN	FAM	NFQ-MGB	Undetermined						TRUE	0.526307	TRUE	3	54		Y
B6	Em-PC0.00005og	Em-COB	UNKNOWN	FAM	NFQ-MGB	Undetermined						TRUE	0.526307	TRUE	3	54		Y
B7	Em-PC0.00005og	Em-COB	UNKNOWN	FAM	NFQ-MGB	Undetermined						TRUE	0.526307	TRUE	3	54		Y
B8	Em-PC0.0005og	Em-COB	UNKNOWN	FAM	NFQ-MGB	Undetermined						TRUE	0.526307	TRUE	3	54		Y
B9	Em-PC0.0005og	Em-COB	UNKNOWN	FAM	NFQ-MGB	Undetermined						TRUE	0.526307	TRUE	3	54		Y
B10																		N
B11																		N
B12																		N
C1																		N
C2	Em-PC0.0005og	Em-COB	UNKNOWN	FAM	NFQ-MGB	Undetermined						TRUE	0.526307	TRUE	3	54		Y
C3	Em-PC5og	Em-COB	UNKNOWN	FAM	NFQ-MGB	29.9403	29.9313	0.0119322				TRUE	0.526307	TRUE	3	24		N
C4	Em-PC5og	Em-COB	UNKNOWN	FAM	NFQ-MGB	29.9358	29.9313	0.0119322				TRUE	0.526307	TRUE	3	24		N
C5	Em-PC5og	Em-COB	UNKNOWN	FAM	NFQ-MGB	29.9177	29.9313	0.0119322				TRUE	0.526307	TRUE	3	23		N
C6																		N
C7																		N
C8																		N
C9																		N
C10																		N
C11																		N
C12																		N
D1																		N
D2																		N
D3																		N
D4																		N
D5																		N
D6																		N
D7																		N
D8																		N
D9																		N
D10																		N
D11																		N
D12																		N
E1																		N
E2																		N
E3																		N
E4																		N
E5																		N
E6																		N
E7																		N
E8																		N
E9																		N
E10																		N
E11																		N
E12																		N
F1																		N
F2																		N
F3																		N
F4																		N
F5																		N
F6																		N
F7																		N
F8																		N
F9																		N
F10																		N
F11																		N
F12																		N
G1																		N
G2																		N
G3																		N
G4																		N
G5																		N
G6																		N
G7																		N
G8																		N
G9																		N
G10																		N
G11																		N
G12																		N
H1																		N
H2																		N
H3																		N
H4																		N
H5																		N
H6																		N
H7																		N
H8																		N
H9																		N
H10																		N
H11																		N
H12																		N

## Sheet: 101-108
Block Type	96well
Chemistry	TAQMAN
Experiment File Name	D:\Users\INSTR-ADMIN\Desktop\Mori\20220210_OshTrial\Em-Osh101-108_test.eds
Experiment Run End Time	2022-02-09 22:49:07 PM JST
Instrument Type	steponeplus
Passive Reference	ROX
Well	Sample Name	Target Name	Task	Reporter	Quencher	Cт	Cт Mean	Cт SD	Quantity	Quantity Mean	Quantity SD	Automatic Ct Threshold	Ct Threshold	Automatic Baseline	Baseline Start	Baseline End	Comments	EXPFAIL
A1																		N
A2																		N
A3																		N
A4																		N
A5																		N
A6																		N
A7																		N
A8																		N
A9																		N
A10																		N
A11																		N
A12																		N
B1																		N
B2																		N
B3	Em-PC0.5og	Em-COB	UNKNOWN	FAM	NFQ-MGB	32.9283	32.818	0.185217				TRUE	0.403942	TRUE	3	27		N
B4	Em-PC0.5og	Em-COB	UNKNOWN	FAM	NFQ-MGB	32.6042	32.818	0.185217				TRUE	0.403942	TRUE	3	27		N
B5	Em-PC0.5og	Em-COB	UNKNOWN	FAM	NFQ-MGB	32.9216	32.818	0.185217				TRUE	0.403942	TRUE	3	27		N
B6	Osh101	Em-COB	UNKNOWN	FAM	NFQ-MGB	Undetermined						TRUE	0.403942	TRUE	3	54		Y
B7	Osh101	Em-COB	UNKNOWN	FAM	NFQ-MGB	Undetermined						TRUE	0.403942	TRUE	3	54		Y
B8	Osh101	Em-COB	UNKNOWN	FAM	NFQ-MGB	Undetermined						TRUE	0.403942	TRUE	3	54		Y
B9	Osh102	Em-COB	UNKNOWN	FAM	NFQ-MGB	Undetermined						TRUE	0.403942	TRUE	3	54		Y
B10	Osh102	Em-COB	UNKNOWN	FAM	NFQ-MGB	Undetermined						TRUE	0.403942	TRUE	3	54		Y
B11																		N
B12																		N
C1																		N
C2																		N
C3	Osh102	Em-COB	UNKNOWN	FAM	NFQ-MGB	Undetermined						TRUE	0.403942	TRUE	3	54		Y
C4	Osh103	Em-COB	UNKNOWN	FAM	NFQ-MGB	Undetermined						TRUE	0.403942	TRUE	3	54		Y
C5	Osh103	Em-COB	UNKNOWN	FAM	NFQ-MGB	Undetermined						TRUE	0.403942	TRUE	3	54		Y
C6	Osh103	Em-COB	UNKNOWN	FAM	NFQ-MGB	Undetermined						TRUE	0.403942	TRUE	3	54		Y
C7	Osh104	Em-COB	UNKNOWN	FAM	NFQ-MGB	Undetermined						TRUE	0.403942	TRUE	3	54		Y
C8	Osh104	Em-COB	UNKNOWN	FAM	NFQ-MGB	Undetermined						TRUE	0.403942	TRUE	3	54		Y
C9	Osh104	Em-COB	UNKNOWN	FAM	NFQ-MGB	Undetermined						TRUE	0.403942	TRUE	3	54		Y
C10	Osh105	Em-COB	UNKNOWN	FAM	NFQ-MGB	Undetermined						TRUE	0.403942	TRUE	3	54		Y
C11																		N
C12																		N
D1																		N
D2																		N
D3	Osh105	Em-COB	UNKNOWN	FAM	NFQ-MGB	Undetermined						TRUE	0.403942	TRUE	3	54		Y
D4	Osh105	Em-COB	UNKNOWN	FAM	NFQ-MGB	Undetermined						TRUE	0.403942	TRUE	3	54		Y
D5	Osh106	Em-COB	UNKNOWN	FAM	NFQ-MGB	Undetermined						TRUE	0.403942	TRUE	3	54		Y
D6	Osh106	Em-COB	UNKNOWN	FAM	NFQ-MGB	Undetermined						TRUE	0.403942	TRUE	3	54		Y
D7	Osh106	Em-COB	UNKNOWN	FAM	NFQ-MGB	Undetermined						TRUE	0.403942	TRUE	3	54		Y
D8	Osh107	Em-COB	UNKNOWN	FAM	NFQ-MGB	Undetermined						TRUE	0.403942	TRUE	3	54		Y
D9	Osh107	Em-COB	UNKNOWN	FAM	NFQ-MGB	Undetermined						TRUE	0.403942	TRUE	3	54		Y
D10	Osh107	Em-COB	UNKNOWN	FAM	NFQ-MGB	Undetermined						TRUE	0.403942	TRUE	3	54		Y
D11																		N
D12																		N
E1																		N
E2																		N
E3	Osh108	Em-COB	UNKNOWN	FAM	NFQ-MGB	Undetermined						TRUE	0.403942	TRUE	3	54		Y
E4	Osh108	Em-COB	UNKNOWN	FAM	NFQ-MGB	Undetermined						TRUE	0.403942	TRUE	3	54		Y
E5	Osh108	Em-COB	UNKNOWN	FAM	NFQ-MGB	Undetermined						TRUE	0.403942	TRUE	3	54		Y
E6	NC-DW	Em-COB	NTC	FAM	NFQ-MGB	Undetermined						TRUE	0.403942	TRUE	3	54		N
E7	NC-DW	Em-COB	NTC	FAM	NFQ-MGB	Undetermined						TRUE	0.403942	TRUE	3	54		N
E8	NC-DW	Em-COB	NTC	FAM	NFQ-MGB	Undetermined						TRUE	0.403942	TRUE	3	54		N
E9																		N
E10																		N
E11																		N
E12																		N
F1																		N
F2																		N
F3																		N
F4																		N
F5																		N
F6																		N
F7																		N
F8																		N
F9																		N
F10																		N
F11																		N
F12																		N
G1																		N
G2																		N
G3																		N
G4																		N
G5																		N
G6																		N
G7																		N
G8																		N
G9																		N
G10																		N
G11																		N
G12																		N
H1																		N
H2																		N
H3																		N
H4																		N
H5																		N
H6																		N
H7																		N
H8																		N
H9																		N
H10																		N
H11																		N
H12																		N

## Sheet: 109-208
Block Type	96well
Chemistry	TAQMAN
Experiment File Name	E:\eDNA\20220218_result.eds
Experiment Run End Time	2022-02-18 16:38:34 PM JST
Instrument Type	steponeplus
Passive Reference	ROX
Well	Sample Name	Target Name	Task	Reporter	Quencher	Cт	Cт Mean	Cт SD	Quantity	Quantity Mean	Quantity SD	Automatic Ct Threshold	Ct Threshold	Automatic Baseline	Baseline Start	Baseline End	Comments	NOAMP	EXPFAIL
A1																		N	N
A2																		N	N
A3																		N	N
A4																		N	N
A5																		N	N
A6																		N	N
A7																		N	N
A8																		N	N
A9																		N	N
A10																		N	N
A11																		N	N
A12																		N	N
B1																		N	N
B2																		N	N
B3	Osh109	Em-COB	UNKNOWN	FAM	NFQ-MGB	Undetermined						TRUE	0.369957	TRUE	3	54		N	Y
B4	Osh109	Em-COB	UNKNOWN	FAM	NFQ-MGB	Undetermined						TRUE	0.369957	TRUE	3	54		N	Y
B5	Osh109	Em-COB	UNKNOWN	FAM	NFQ-MGB	Undetermined						TRUE	0.369957	TRUE	3	54		N	Y
B6	Osh110	Em-COB	UNKNOWN	FAM	NFQ-MGB	Undetermined						TRUE	0.369957	TRUE	3	54		N	Y
B7	Osh110	Em-COB	UNKNOWN	FAM	NFQ-MGB	Undetermined						TRUE	0.369957	TRUE	3	54		N	Y
B8	Osh110	Em-COB	UNKNOWN	FAM	NFQ-MGB	Undetermined						TRUE	0.369957	TRUE	3	54		N	Y
B9	Oah111	Em-COB	UNKNOWN	FAM	NFQ-MGB	Undetermined						TRUE	0.369957	TRUE	3	54		N	Y
B10	Oah111	Em-COB	UNKNOWN	FAM	NFQ-MGB	Undetermined						TRUE	0.369957	TRUE	3	54		N	Y
B11																		N	N
B12																		N	N
C1																		N	N
C2																		N	N
C3	Oah111	Em-COB	UNKNOWN	FAM	NFQ-MGB	Undetermined						TRUE	0.369957	TRUE	3	54		N	Y
C4	Osh112	Em-COB	UNKNOWN	FAM	NFQ-MGB	Undetermined						TRUE	0.369957	TRUE	3	54		N	Y
C5	Osh112	Em-COB	UNKNOWN	FAM	NFQ-MGB	Undetermined						TRUE	0.369957	TRUE	3	54		N	Y
C6	Osh112	Em-COB	UNKNOWN	FAM	NFQ-MGB	Undetermined						TRUE	0.369957	TRUE	3	54		Y	Y
C7	Osh113	Em-COB	UNKNOWN	FAM	NFQ-MGB	Undetermined						TRUE	0.369957	TRUE	3	54		N	Y
C8	Osh113	Em-COB	UNKNOWN	FAM	NFQ-MGB	Undetermined						TRUE	0.369957	TRUE	3	54		N	Y
C9	Osh113	Em-COB	UNKNOWN	FAM	NFQ-MGB	Undetermined						TRUE	0.369957	TRUE	3	54		N	Y
C10	Osh114	Em-COB	UNKNOWN	FAM	NFQ-MGB	Undetermined						TRUE	0.369957	TRUE	3	54		N	Y
C11																		N	N
C12																		N	N
D1																		N	N
D2																		N	N
D3	Osh114	Em-COB	UNKNOWN	FAM	NFQ-MGB	Undetermined						TRUE	0.369957	TRUE	3	54		N	Y
D4	Osh114	Em-COB	UNKNOWN	FAM	NFQ-MGB	Undetermined						TRUE	0.369957	TRUE	3	54		N	Y
D5	Osh115	Em-COB	UNKNOWN	FAM	NFQ-MGB	Undetermined						TRUE	0.369957	TRUE	3	54		Y	Y
D6	Osh115	Em-COB	UNKNOWN	FAM	NFQ-MGB	Undetermined						TRUE	0.369957	TRUE	3	54		Y	Y
D7	Osh115	Em-COB	UNKNOWN	FAM	NFQ-MGB	Undetermined						TRUE	0.369957	TRUE	3	54		Y	Y
D8	Osh116	Em-COB	UNKNOWN	FAM	NFQ-MGB	Undetermined						TRUE	0.369957	TRUE	3	54		N	Y
D9	Osh116	Em-COB	UNKNOWN	FAM	NFQ-MGB	Undetermined						TRUE	0.369957	TRUE	3	54		N	Y
D10	Osh116	Em-COB	UNKNOWN	FAM	NFQ-MGB	Undetermined						TRUE	0.369957	TRUE	3	54		N	Y
D11																		N	N
D12																		N	N
E1																		N	N
E2																		N	N
E3	Osh201	Em-COB	UNKNOWN	FAM	NFQ-MGB	Undetermined						TRUE	0.369957	TRUE	3	54		N	Y
E4	Osh201	Em-COB	UNKNOWN	FAM	NFQ-MGB	Undetermined						TRUE	0.369957	TRUE	3	54		N	Y
E5	Osh201	Em-COB	UNKNOWN	FAM	NFQ-MGB	Undetermined						TRUE	0.369957	TRUE	3	54		N	Y
E6	Osh202	Em-COB	UNKNOWN	FAM	NFQ-MGB	Undetermined						TRUE	0.369957	TRUE	3	54		N	Y
E7	Osh202	Em-COB	UNKNOWN	FAM	NFQ-MGB	Undetermined						TRUE	0.369957	TRUE	3	54		Y	Y
E8	Osh202	Em-COB	UNKNOWN	FAM	NFQ-MGB	Undetermined						TRUE	0.369957	TRUE	3	54		N	Y
E9	Osh203	Em-COB	UNKNOWN	FAM	NFQ-MGB	Undetermined						TRUE	0.369957	TRUE	3	54		N	Y
E10	Osh203	Em-COB	UNKNOWN	FAM	NFQ-MGB	Undetermined						TRUE	0.369957	TRUE	3	54		N	Y
E11																		N	N
E12																		N	N
F1																		N	N
F2																		N	N
F3	Osh203	Em-COB	UNKNOWN	FAM	NFQ-MGB	Undetermined						TRUE	0.369957	TRUE	3	54		N	Y
F4	Osh204	Em-COB	UNKNOWN	FAM	NFQ-MGB	Undetermined						TRUE	0.369957	TRUE	3	54		Y	Y
F5	Osh204	Em-COB	UNKNOWN	FAM	NFQ-MGB	Undetermined						TRUE	0.369957	TRUE	3	54		N	Y
F6	Osh204	Em-COB	UNKNOWN	FAM	NFQ-MGB	Undetermined						TRUE	0.369957	TRUE	3	54		Y	Y
F7	Osh205	Em-COB	UNKNOWN	FAM	NFQ-MGB	Undetermined						TRUE	0.369957	TRUE	3	54		N	Y
F8	Osh205	Em-COB	UNKNOWN	FAM	NFQ-MGB	Undetermined						TRUE	0.369957	TRUE	3	54		N	Y
F9	Osh205	Em-COB	UNKNOWN	FAM	NFQ-MGB	Undetermined						TRUE	0.369957	TRUE	3	54		Y	Y
F10	Osh206	Em-COB	UNKNOWN	FAM	NFQ-MGB	Undetermined						TRUE	0.369957	TRUE	3	54		Y	Y
F11																		N	N
F12																		N	N
G1																		N	N
G2																		N	N
G3	Osh206	Em-COB	UNKNOWN	FAM	NFQ-MGB	Undetermined						TRUE	0.369957	TRUE	3	54		N	Y
G4	Osh206	Em-COB	UNKNOWN	FAM	NFQ-MGB	Undetermined						TRUE	0.369957	TRUE	3	54		N	Y
G5	Osh207	Em-COB	UNKNOWN	FAM	NFQ-MGB	Undetermined						TRUE	0.369957	TRUE	3	54		N	Y
G6	Osh207	Em-COB	UNKNOWN	FAM	NFQ-MGB	Undetermined						TRUE	0.369957	TRUE	3	54		Y	Y
G7	Osh207	Em-COB	UNKNOWN	FAM	NFQ-MGB	Undetermined						TRUE	0.369957	TRUE	3	54		N	Y
G8	Osh208	Em-COB	UNKNOWN	FAM	NFQ-MGB	Undetermined						TRUE	0.369957	TRUE	3	54		N	Y
G9	Osh208	Em-COB	UNKNOWN	FAM	NFQ-MGB	Undetermined						TRUE	0.369957	TRUE	3	54		Y	Y
G10	Osh208	Em-COB	UNKNOWN	FAM	NFQ-MGB	Undetermined						TRUE	0.369957	TRUE	3	54		Y	Y
G11																		N	N
G12																		N	N
H1																		N	N
H2																		N	N
H3	NC-DW	Em-COB	NTC	FAM	NFQ-MGB	Undetermined						TRUE	0.369957	TRUE	3	54		N	N
H4	NC-DW	Em-COB	NTC	FAM	NFQ-MGB	Undetermined						TRUE	0.369957	TRUE	3	54		N	N
H5	NC-DW	Em-COB	NTC	FAM	NFQ-MGB	Undetermined						TRUE	0.369957	TRUE	3	54		N	N
H6	Em-PC0.5og	Em-COB	UNKNOWN	FAM	NFQ-MGB	32.8816	32.8908	0.0459566				TRUE	0.369957	TRUE	3	27		N	N
H7	Em-PC0.5og	Em-COB	UNKNOWN	FAM	NFQ-MGB	32.8501	32.8908	0.0459566				TRUE	0.369957	TRUE	3	27		N	N
H8	Em-PC0.5og	Em-COB	UNKNOWN	FAM	NFQ-MGB	32.9406	32.8908	0.0459566				TRUE	0.369957	TRUE	3	27		N	N
H9																		N	N
H10																		N	N
H11																		N	N
H12																		N	N

## Sheet: 209-315
Block Type	96well
Chemistry	TAQMAN
Experiment File Name	E:\eDNA\Osh209-315_20220224result.eds
Experiment Run End Time	2022-02-24 17:04:06 PM JST
Instrument Type	steponeplus
Passive Reference	ROX
Well	Sample Name	Target Name	Task	Reporter	Quencher	Cт	Cт Mean	Cт SD	Quantity	Quantity Mean	Quantity SD	Automatic Ct Threshold	Ct Threshold	Automatic Baseline	Baseline Start	Baseline End	Comments	HIGHSD	NOAMP	EXPFAIL
A1	Osh209	Em-COB	UNKNOWN	FAM	NFQ-MGB	Undetermined						TRUE	0.558254	TRUE	3	54		N	Y	Y
A2	Osh211	Em-COB	UNKNOWN	FAM	NFQ-MGB	Undetermined						TRUE	0.558254	TRUE	3	54		N	Y	Y
A3	Osh214	Em-COB	UNKNOWN	FAM	NFQ-MGB	Undetermined						TRUE	0.558254	TRUE	3	54		N	Y	Y
A4	Osh301	Em-COB	UNKNOWN	FAM	NFQ-MGB	Undetermined						TRUE	0.558254	TRUE	3	54		N	Y	Y
A5	Osh303	Em-COB	UNKNOWN	FAM	NFQ-MGB	Undetermined						TRUE	0.558254	TRUE	3	54		N	Y	Y
A6	Osh306	Em-COB	UNKNOWN	FAM	NFQ-MGB	Undetermined						TRUE	0.558254	TRUE	3	54		N	Y	Y
A7	Osh309	Em-COB	UNKNOWN	FAM	NFQ-MGB	Undetermined						TRUE	0.558254	TRUE	3	54		N	N	Y
A8	Osh311	Em-COB	UNKNOWN	FAM	NFQ-MGB	Undetermined						TRUE	0.558254	TRUE	3	54		N	N	Y
A9	Osh314	Em-COB	UNKNOWN	FAM	NFQ-MGB	Undetermined						TRUE	0.558254	TRUE	3	54		N	N	Y
A10	Em-PC0.5og	Em-COB	UNKNOWN	FAM	NFQ-MGB	33.7352	33.1622	0.559085				TRUE	0.558254	TRUE	3	27		Y	N	N
A11																		N	N	N
A12																		N	N	N
B1	Osh209	Em-COB	UNKNOWN	FAM	NFQ-MGB	Undetermined						TRUE	0.558254	TRUE	3	54		N	Y	Y
B2	Osh212	Em-COB	UNKNOWN	FAM	NFQ-MGB	Undetermined						TRUE	0.558254	TRUE	3	54		N	Y	Y
B3	Osh214	Em-COB	UNKNOWN	FAM	NFQ-MGB	Undetermined						TRUE	0.558254	TRUE	3	54		N	Y	Y
B4	Osh301	Em-COB	UNKNOWN	FAM	NFQ-MGB	Undetermined						TRUE	0.558254	TRUE	3	54		N	Y	Y
B5	Osh304	Em-COB	UNKNOWN	FAM	NFQ-MGB	Undetermined						TRUE	0.558254	TRUE	3	54		N	Y	Y
B6	Osh306	Em-COB	UNKNOWN	FAM	NFQ-MGB	Undetermined						TRUE	0.558254	TRUE	3	54		N	Y	Y
B7	Osh309	Em-COB	UNKNOWN	FAM	NFQ-MGB	Undetermined						TRUE	0.558254	TRUE	3	54		N	N	Y
B8	Osh312	Em-COB	UNKNOWN	FAM	NFQ-MGB	Undetermined						TRUE	0.558254	TRUE	3	54		N	N	Y
B9	Osh314	Em-COB	UNKNOWN	FAM	NFQ-MGB	Undetermined						TRUE	0.558254	TRUE	3	54		N	N	Y
B10	Em-PC0.5og	Em-COB	UNKNOWN	FAM	NFQ-MGB	33.133	33.1622	0.559085				TRUE	0.558254	TRUE	3	27		Y	N	N
B11																		N	N	N
B12																		N	N	N
C1	Osh209	Em-COB	UNKNOWN	FAM	NFQ-MGB	Undetermined						TRUE	0.558254	TRUE	3	54		N	Y	Y
C2	Osh212	Em-COB	UNKNOWN	FAM	NFQ-MGB	Undetermined						TRUE	0.558254	TRUE	3	54		N	Y	Y
C3	Osh215	Em-COB	UNKNOWN	FAM	NFQ-MGB	Undetermined						TRUE	0.558254	TRUE	3	54		N	Y	Y
C4	Osh301	Em-COB	UNKNOWN	FAM	NFQ-MGB	Undetermined						TRUE	0.558254	TRUE	3	54		N	N	Y
C5	Osh304	Em-COB	UNKNOWN	FAM	NFQ-MGB	Undetermined						TRUE	0.558254	TRUE	3	54		N	Y	Y
C6	Osh307	Em-COB	UNKNOWN	FAM	NFQ-MGB	Undetermined						TRUE	0.558254	TRUE	3	54		N	Y	Y
C7	Osh309	Em-COB	UNKNOWN	FAM	NFQ-MGB	Undetermined						TRUE	0.558254	TRUE	3	54		N	Y	Y
C8	Osh312	Em-COB	UNKNOWN	FAM	NFQ-MGB	Undetermined						TRUE	0.558254	TRUE	3	54		N	N	Y
C9	Osh315	Em-COB	UNKNOWN	FAM	NFQ-MGB	Undetermined						TRUE	0.558254	TRUE	3	54		N	N	Y
C10	Em-PC0.5og	Em-COB	UNKNOWN	FAM	NFQ-MGB	32.6182	33.1622	0.559085				TRUE	0.558254	TRUE	3	26		Y	N	N
C11																		N	N	N
C12																		N	N	N
D1	Osh210	Em-COB	UNKNOWN	FAM	NFQ-MGB	Undetermined	39.9307					TRUE	0.558254	TRUE	3	54		N	Y	Y
D2	Osh212	Em-COB	UNKNOWN	FAM	NFQ-MGB	Undetermined						TRUE	0.558254	TRUE	3	54		N	Y	Y
D3	Osh215	Em-COB	UNKNOWN	FAM	NFQ-MGB	Undetermined						TRUE	0.558254	TRUE	3	54		N	Y	Y
D4	Osh302	Em-COB	UNKNOWN	FAM	NFQ-MGB	Undetermined						TRUE	0.558254	TRUE	3	54		N	Y	Y
D5	Osh304	Em-COB	UNKNOWN	FAM	NFQ-MGB	Undetermined						TRUE	0.558254	TRUE	3	54		N	Y	Y
D6	Osh307	Em-COB	UNKNOWN	FAM	NFQ-MGB	Undetermined						TRUE	0.558254	TRUE	3	54		N	N	Y
D7	Osh310	Em-COB	UNKNOWN	FAM	NFQ-MGB	Undetermined						TRUE	0.558254	TRUE	3	54		N	Y	Y
D8	Osh312	Em-COB	UNKNOWN	FAM	NFQ-MGB	Undetermined						TRUE	0.558254	TRUE	3	54		N	N	Y
D9	Osh315	Em-COB	UNKNOWN	FAM	NFQ-MGB	Undetermined						TRUE	0.558254	TRUE	3	54		N	Y	Y
D10																		N	N	N
D11																		N	N	N
D12																		N	N	N
E1	Osh210	Em-COB	UNKNOWN	FAM	NFQ-MGB	Undetermined	39.9307					TRUE	0.558254	TRUE	3	54		N	Y	Y
E2	Osh213	Em-COB	UNKNOWN	FAM	NFQ-MGB	Undetermined						TRUE	0.558254	TRUE	3	54		N	N	Y
E3	Osh215	Em-COB	UNKNOWN	FAM	NFQ-MGB	Undetermined						TRUE	0.558254	TRUE	3	54		N	Y	Y
E4	Osh302	Em-COB	UNKNOWN	FAM	NFQ-MGB	Undetermined						TRUE	0.558254	TRUE	3	54		N	Y	Y
E5	Osh305	Em-COB	UNKNOWN	FAM	NFQ-MGB	Undetermined						TRUE	0.558254	TRUE	3	54		N	Y	Y
E6	Osh307	Em-COB	UNKNOWN	FAM	NFQ-MGB	Undetermined						TRUE	0.558254	TRUE	3	54		N	Y	Y
E7	Osh310	Em-COB	UNKNOWN	FAM	NFQ-MGB	Undetermined						TRUE	0.558254	TRUE	3	54		N	Y	Y
E8	Osh313	Em-COB	UNKNOWN	FAM	NFQ-MGB	Undetermined						TRUE	0.558254	TRUE	3	54		N	Y	Y
E9	Osh315	Em-COB	UNKNOWN	FAM	NFQ-MGB	Undetermined						TRUE	0.558254	TRUE	3	54		N	Y	Y
E10																		N	N	N
E11																		N	N	N
E12																		N	N	N
F1	Osh210	Em-COB	UNKNOWN	FAM	NFQ-MGB	39.9307	39.9307					TRUE	0.558254	TRUE	3	33		N	N	N
F2	Osh213	Em-COB	UNKNOWN	FAM	NFQ-MGB	Undetermined						TRUE	0.558254	TRUE	3	54		N	Y	Y
F3	Osh216	Em-COB	UNKNOWN	FAM	NFQ-MGB	Undetermined						TRUE	0.558254	TRUE	3	54		N	Y	Y
F4	Osh302	Em-COB	UNKNOWN	FAM	NFQ-MGB	Undetermined						TRUE	0.558254	TRUE	3	54		N	Y	Y
F5	Osh305	Em-COB	UNKNOWN	FAM	NFQ-MGB	Undetermined						TRUE	0.558254	TRUE	3	54		N	Y	Y
F6	Osh308	Em-COB	UNKNOWN	FAM	NFQ-MGB	Undetermined						TRUE	0.558254	TRUE	3	54		N	Y	Y
F7	Osh310	Em-COB	UNKNOWN	FAM	NFQ-MGB	Undetermined						TRUE	0.558254	TRUE	3	54		N	Y	Y
F8	Osh313	Em-COB	UNKNOWN	FAM	NFQ-MGB	Undetermined						TRUE	0.558254	TRUE	3	54		N	Y	Y
F9	NC	Em-COB	NTC	FAM	NFQ-MGB	Undetermined						TRUE	0.558254	TRUE	3	54		N	N	N
F10																		N	N	N
F11																		N	N	N
F12																		N	N	N
G1	Osh211	Em-COB	UNKNOWN	FAM	NFQ-MGB	Undetermined						TRUE	0.558254	TRUE	3	54		N	Y	Y
G2	Osh213	Em-COB	UNKNOWN	FAM	NFQ-MGB	Undetermined						TRUE	0.558254	TRUE	3	54		N	Y	Y
G3	Osh216	Em-COB	UNKNOWN	FAM	NFQ-MGB	Undetermined						TRUE	0.558254	TRUE	3	54		N	Y	Y
G4	Osh303	Em-COB	UNKNOWN	FAM	NFQ-MGB	Undetermined						TRUE	0.558254	TRUE	3	54		N	Y	Y
G5	Osh305	Em-COB	UNKNOWN	FAM	NFQ-MGB	Undetermined						TRUE	0.558254	TRUE	3	54		N	N	Y
G6	Osh308	Em-COB	UNKNOWN	FAM	NFQ-MGB	Undetermined						TRUE	0.558254	TRUE	3	54		N	Y	Y
G7	Osh311	Em-COB	UNKNOWN	FAM	NFQ-MGB	Undetermined						TRUE	0.558254	TRUE	3	54		N	Y	Y
G8	Osh313	Em-COB	UNKNOWN	FAM	NFQ-MGB	Undetermined						TRUE	0.558254	TRUE	3	54		N	N	Y
G9	NC	Em-COB	NTC	FAM	NFQ-MGB	Undetermined						TRUE	0.558254	TRUE	3	54		N	N	N
G10																		N	N	N
G11																		N	N	N
G12																		N	N	N
H1	Osh211	Em-COB	UNKNOWN	FAM	NFQ-MGB	Undetermined						TRUE	0.558254	TRUE	3	54		N	N	Y
H2	Osh214	Em-COB	UNKNOWN	FAM	NFQ-MGB	Undetermined						TRUE	0.558254	TRUE	3	54		N	Y	Y
H3	Osh216	Em-COB	UNKNOWN	FAM	NFQ-MGB	Undetermined						TRUE	0.558254	TRUE	3	54		N	Y	Y
H4	Osh303	Em-COB	UNKNOWN	FAM	NFQ-MGB	Undetermined						TRUE	0.558254	TRUE	3	54		N	Y	Y
H5	Osh306	Em-COB	UNKNOWN	FAM	NFQ-MGB	Undetermined						TRUE	0.558254	TRUE	3	54		N	Y	Y
H6	Osh308	Em-COB	UNKNOWN	FAM	NFQ-MGB	Undetermined						TRUE	0.558254	TRUE	3	54		N	N	Y
H7	Osh311	Em-COB	UNKNOWN	FAM	NFQ-MGB	Undetermined						TRUE	0.558254	TRUE	3	54		N	N	Y
H8	Osh314	Em-COB	UNKNOWN	FAM	NFQ-MGB	Undetermined						TRUE	0.558254	TRUE	3	54		N	Y	Y
H9	NC	Em-COB	NTC	FAM	NFQ-MGB	Undetermined						TRUE	0.558254	TRUE	3	54		N	N	N
H10																		N	N	N
H11																		N	N	N
H12																		N	N	N

## Sheet: 316-511
Block Type	96well
Chemistry	TAQMAN
Experiment File Name	D:\Users\INSTR-ADMIN\Desktop\Mori\20220225\Em-Osh316-511_test.eds
Experiment Run End Time	2022-02-25 16:31:12 PM JST
Instrument Type	steponeplus
Passive Reference	ROX
Well	Sample Name	Target Name	Task	Reporter	Quencher	Cт	Cт Mean	Cт SD	Quantity	Quantity Mean	Quantity SD	Automatic Ct Threshold	Ct Threshold	Automatic Baseline	Baseline Start	Baseline End	Comments	NOAMP	EXPFAIL
A1	Osh316	Em-COB	UNKNOWN	FAM	NFQ-MGB	Undetermined						TRUE	0.671586	TRUE	3	54		N	Y
A2	Osh316	Em-COB	UNKNOWN	FAM	NFQ-MGB	Undetermined						TRUE	0.671586	TRUE	3	54		N	Y
A3	Osh316	Em-COB	UNKNOWN	FAM	NFQ-MGB	Undetermined						TRUE	0.671586	TRUE	3	54		N	Y
A4	Osh401	Em-COB	UNKNOWN	FAM	NFQ-MGB	Undetermined						TRUE	0.671586	TRUE	3	54		Y	Y
A5	Osh401	Em-COB	UNKNOWN	FAM	NFQ-MGB	Undetermined						TRUE	0.671586	TRUE	3	54		N	Y
A6	Osh401	Em-COB	UNKNOWN	FAM	NFQ-MGB	Undetermined						TRUE	0.671586	TRUE	3	54		N	Y
A7	Osh402	Em-COB	UNKNOWN	FAM	NFQ-MGB	Undetermined						TRUE	0.671586	TRUE	3	54		Y	Y
A8	Osh402	Em-COB	UNKNOWN	FAM	NFQ-MGB	Undetermined						TRUE	0.671586	TRUE	3	54		N	Y
A9	Osh402	Em-COB	UNKNOWN	FAM	NFQ-MGB	Undetermined						TRUE	0.671586	TRUE	3	54		N	Y
A10	Osh403	Em-COB	UNKNOWN	FAM	NFQ-MGB	Undetermined						TRUE	0.671586	TRUE	3	54		N	Y
A11	Osh403	Em-COB	UNKNOWN	FAM	NFQ-MGB	Undetermined						TRUE	0.671586	TRUE	3	54		N	Y
A12	Osh403	Em-COB	UNKNOWN	FAM	NFQ-MGB	Undetermined						TRUE	0.671586	TRUE	3	54		N	Y
B1	Osh404	Em-COB	UNKNOWN	FAM	NFQ-MGB	Undetermined						TRUE	0.671586	TRUE	3	54		Y	Y
B2	Osh404	Em-COB	UNKNOWN	FAM	NFQ-MGB	Undetermined						TRUE	0.671586	TRUE	3	54		Y	Y
B3	Osh404	Em-COB	UNKNOWN	FAM	NFQ-MGB	Undetermined						TRUE	0.671586	TRUE	3	54		Y	Y
B4	Osh405	Em-COB	UNKNOWN	FAM	NFQ-MGB	Undetermined						TRUE	0.671586	TRUE	3	54		Y	Y
B5	Osh405	Em-COB	UNKNOWN	FAM	NFQ-MGB	Undetermined						TRUE	0.671586	TRUE	3	54		Y	Y
B6	Osh405	Em-COB	UNKNOWN	FAM	NFQ-MGB	Undetermined						TRUE	0.671586	TRUE	3	54		Y	Y
B7	Osh406	Em-COB	UNKNOWN	FAM	NFQ-MGB	Undetermined						TRUE	0.671586	TRUE	3	54		Y	Y
B8	Osh406	Em-COB	UNKNOWN	FAM	NFQ-MGB	Undetermined						TRUE	0.671586	TRUE	3	54		Y	Y
B9	Osh406	Em-COB	UNKNOWN	FAM	NFQ-MGB	Undetermined						TRUE	0.671586	TRUE	3	54		Y	Y
B10	Osh407	Em-COB	UNKNOWN	FAM	NFQ-MGB	Undetermined						TRUE	0.671586	TRUE	3	54		Y	Y
B11	Osh407	Em-COB	UNKNOWN	FAM	NFQ-MGB	Undetermined						TRUE	0.671586	TRUE	3	54		Y	Y
B12	Osh407	Em-COB	UNKNOWN	FAM	NFQ-MGB	Undetermined						TRUE	0.671586	TRUE	3	54		N	Y
C1	Osh408	Em-COB	UNKNOWN	FAM	NFQ-MGB	Undetermined						TRUE	0.671586	TRUE	3	54		N	Y
C2	Osh408	Em-COB	UNKNOWN	FAM	NFQ-MGB	Undetermined						TRUE	0.671586	TRUE	3	54		Y	Y
C3	Osh408	Em-COB	UNKNOWN	FAM	NFQ-MGB	Undetermined						TRUE	0.671586	TRUE	3	54		Y	Y
C4	Osh409	Em-COB	UNKNOWN	FAM	NFQ-MGB	Undetermined						TRUE	0.671586	TRUE	3	54		Y	Y
C5	Osh409	Em-COB	UNKNOWN	FAM	NFQ-MGB	Undetermined						TRUE	0.671586	TRUE	3	54		Y	Y
C6	Osh409	Em-COB	UNKNOWN	FAM	NFQ-MGB	Undetermined						TRUE	0.671586	TRUE	3	54		Y	Y
C7	Osh410	Em-COB	UNKNOWN	FAM	NFQ-MGB	Undetermined						TRUE	0.671586	TRUE	3	54		Y	Y
C8	Osh410	Em-COB	UNKNOWN	FAM	NFQ-MGB	Undetermined						TRUE	0.671586	TRUE	3	54		Y	Y
C9	Osh410	Em-COB	UNKNOWN	FAM	NFQ-MGB	Undetermined						TRUE	0.671586	TRUE	3	54		N	Y
C10	Osh411	Em-COB	UNKNOWN	FAM	NFQ-MGB	Undetermined						TRUE	0.671586	TRUE	3	54		Y	Y
C11	Osh411	Em-COB	UNKNOWN	FAM	NFQ-MGB	Undetermined						TRUE	0.671586	TRUE	3	54		Y	Y
C12	Osh411	Em-COB	UNKNOWN	FAM	NFQ-MGB	Undetermined						TRUE	0.671586	TRUE	3	54		N	Y
D1	Osh412	Em-COB	UNKNOWN	FAM	NFQ-MGB	Undetermined						TRUE	0.671586	TRUE	3	54		N	Y
D2	Osh412	Em-COB	UNKNOWN	FAM	NFQ-MGB	Undetermined						TRUE	0.671586	TRUE	3	54		Y	Y
D3	Osh412	Em-COB	UNKNOWN	FAM	NFQ-MGB	Undetermined						TRUE	0.671586	TRUE	3	54		Y	Y
D4	Osh413	Em-COB	UNKNOWN	FAM	NFQ-MGB	Undetermined						TRUE	0.671586	TRUE	3	54		N	Y
D5	Osh413	Em-COB	UNKNOWN	FAM	NFQ-MGB	Undetermined						TRUE	0.671586	TRUE	3	54		Y	Y
D6	Osh413	Em-COB	UNKNOWN	FAM	NFQ-MGB	Undetermined						TRUE	0.671586	TRUE	3	54		Y	Y
D7	Osh414	Em-COB	UNKNOWN	FAM	NFQ-MGB	Undetermined						TRUE	0.671586	TRUE	3	54		Y	Y
D8	Osh414	Em-COB	UNKNOWN	FAM	NFQ-MGB	Undetermined						TRUE	0.671586	TRUE	3	54		Y	Y
D9	Osh414	Em-COB	UNKNOWN	FAM	NFQ-MGB	Undetermined						TRUE	0.671586	TRUE	3	54		Y	Y
D10	Osh415	Em-COB	UNKNOWN	FAM	NFQ-MGB	Undetermined						TRUE	0.671586	TRUE	3	54		Y	Y
D11	Osh415	Em-COB	UNKNOWN	FAM	NFQ-MGB	Undetermined						TRUE	0.671586	TRUE	3	54		Y	Y
D12	Osh415	Em-COB	UNKNOWN	FAM	NFQ-MGB	Undetermined						TRUE	0.671586	TRUE	3	54		N	Y
E1	Osh416	Em-COB	UNKNOWN	FAM	NFQ-MGB	Undetermined						TRUE	0.671586	TRUE	3	54		Y	Y
E2	Osh416	Em-COB	UNKNOWN	FAM	NFQ-MGB	Undetermined						TRUE	0.671586	TRUE	3	54		Y	Y
E3	Osh416	Em-COB	UNKNOWN	FAM	NFQ-MGB	Undetermined						TRUE	0.671586	TRUE	3	54		Y	Y
E4	Osh501	Em-COB	UNKNOWN	FAM	NFQ-MGB	Undetermined						TRUE	0.671586	TRUE	3	54		Y	Y
E5	Osh501	Em-COB	UNKNOWN	FAM	NFQ-MGB	Undetermined						TRUE	0.671586	TRUE	3	54		Y	Y
E6	Osh501	Em-COB	UNKNOWN	FAM	NFQ-MGB	Undetermined						TRUE	0.671586	TRUE	3	54		Y	Y
E7	Osh502	Em-COB	UNKNOWN	FAM	NFQ-MGB	Undetermined						TRUE	0.671586	TRUE	3	54		Y	Y
E8	Osh502	Em-COB	UNKNOWN	FAM	NFQ-MGB	Undetermined						TRUE	0.671586	TRUE	3	54		Y	Y
E9	Osh502	Em-COB	UNKNOWN	FAM	NFQ-MGB	Undetermined						TRUE	0.671586	TRUE	3	54		Y	Y
E10	Osh503	Em-COB	UNKNOWN	FAM	NFQ-MGB	Undetermined						TRUE	0.671586	TRUE	3	54		Y	Y
E11	Osh503	Em-COB	UNKNOWN	FAM	NFQ-MGB	Undetermined						TRUE	0.671586	TRUE	3	54		Y	Y
E12	Osh503	Em-COB	UNKNOWN	FAM	NFQ-MGB	Undetermined						TRUE	0.671586	TRUE	3	54		N	Y
F1	Osh504	Em-COB	UNKNOWN	FAM	NFQ-MGB	Undetermined						TRUE	0.671586	TRUE	3	54		Y	Y
F2	Osh504	Em-COB	UNKNOWN	FAM	NFQ-MGB	Undetermined						TRUE	0.671586	TRUE	3	54		Y	Y
F3	Osh504	Em-COB	UNKNOWN	FAM	NFQ-MGB	Undetermined						TRUE	0.671586	TRUE	3	54		Y	Y
F4	Osh505	Em-COB	UNKNOWN	FAM	NFQ-MGB	Undetermined						TRUE	0.671586	TRUE	3	54		Y	Y
F5	Osh505	Em-COB	UNKNOWN	FAM	NFQ-MGB	Undetermined						TRUE	0.671586	TRUE	3	54		Y	Y
F6	Osh505	Em-COB	UNKNOWN	FAM	NFQ-MGB	Undetermined						TRUE	0.671586	TRUE	3	54		Y	Y
F7	Osh506	Em-COB	UNKNOWN	FAM	NFQ-MGB	Undetermined						TRUE	0.671586	TRUE	3	54		N	Y
F8	Osh506	Em-COB	UNKNOWN	FAM	NFQ-MGB	Undetermined						TRUE	0.671586	TRUE	3	54		Y	Y
F9	Osh506	Em-COB	UNKNOWN	FAM	NFQ-MGB	Undetermined						TRUE	0.671586	TRUE	3	54		Y	Y
F10	Osh507	Em-COB	UNKNOWN	FAM	NFQ-MGB	Undetermined						TRUE	0.671586	TRUE	3	54		Y	Y
F11	Osh507	Em-COB	UNKNOWN	FAM	NFQ-MGB	Undetermined						TRUE	0.671586	TRUE	3	54		Y	Y
F12	Osh507	Em-COB	UNKNOWN	FAM	NFQ-MGB	Undetermined						TRUE	0.671586	TRUE	3	54		N	Y
G1	Osh508	Em-COB	UNKNOWN	FAM	NFQ-MGB	Undetermined						TRUE	0.671586	TRUE	3	54		N	Y
G2	Osh508	Em-COB	UNKNOWN	FAM	NFQ-MGB	Undetermined						TRUE	0.671586	TRUE	3	54		Y	Y
G3	Osh508	Em-COB	UNKNOWN	FAM	NFQ-MGB	Undetermined						TRUE	0.671586	TRUE	3	54		Y	Y
G4	Osh509	Em-COB	UNKNOWN	FAM	NFQ-MGB	Undetermined						TRUE	0.671586	TRUE	3	54		Y	Y
G5	Osh509	Em-COB	UNKNOWN	FAM	NFQ-MGB	Undetermined						TRUE	0.671586	TRUE	3	54		Y	Y
G6	Osh509	Em-COB	UNKNOWN	FAM	NFQ-MGB	Undetermined						TRUE	0.671586	TRUE	3	54		Y	Y
G7	Osh510	Em-COB	UNKNOWN	FAM	NFQ-MGB	Undetermined						TRUE	0.671586	TRUE	3	54		Y	Y
G8	Osh510	Em-COB	UNKNOWN	FAM	NFQ-MGB	Undetermined						TRUE	0.671586	TRUE	3	54		Y	Y
G9	Osh510	Em-COB	UNKNOWN	FAM	NFQ-MGB	Undetermined						TRUE	0.671586	TRUE	3	54		N	Y
G10	Osh511	Em-COB	UNKNOWN	FAM	NFQ-MGB	Undetermined						TRUE	0.671586	TRUE	3	54		Y	Y
G11	Osh511	Em-COB	UNKNOWN	FAM	NFQ-MGB	Undetermined						TRUE	0.671586	TRUE	3	54		Y	Y
G12	Osh511	Em-COB	UNKNOWN	FAM	NFQ-MGB	Undetermined						TRUE	0.671586	TRUE	3	54		N	Y
H1	nc	Em-COB	NTC	FAM	NFQ-MGB	Undetermined						TRUE	0.671586	TRUE	3	54		N	N
H2	nc	Em-COB	NTC	FAM	NFQ-MGB	Undetermined						TRUE	0.671586	TRUE	3	54		N	N
H3	nc	Em-COB	NTC	FAM	NFQ-MGB	Undetermined						TRUE	0.671586	TRUE	3	54		N	N
H4	Em-PC0.5og	Em-COB	UNKNOWN	FAM	NFQ-MGB	33.8105	33.8554	0.0774591				TRUE	0.671586	TRUE	3	27		N	N
H5	Em-PC0.5og	Em-COB	UNKNOWN	FAM	NFQ-MGB	33.8108	33.8554	0.0774591				TRUE	0.671586	TRUE	3	27		N	N
H6	Em-PC0.5og	Em-COB	UNKNOWN	FAM	NFQ-MGB	33.9448	33.8554	0.0774591				TRUE	0.671586	TRUE	3	27		N	N
H7																		N	N
H8																		N	N
H9																		N	N
H10																		N	N
H11																		N	N
H12																		N	N

## Sheet: 512-516&700s
Block Type	96well
Chemistry	TAQMAN
Experiment File Name	E:\eDNA\20220303_NCs_500s_700s.eds
Experiment Run End Time	2022-03-03 18:29:33 PM JST
Instrument Type	steponeplus
Passive Reference	ROX
Well	Sample Name	Target Name	Task	Reporter	Quencher	Cт	Cт Mean	Cт SD	Quantity	Quantity Mean	Quantity SD	Automatic Ct Threshold	Ct Threshold	Automatic Baseline	Baseline Start	Baseline End	Comments	NOAMP	EXPFAIL
A1	Osh1NC	Em-COB	UNKNOWN	FAM	NFQ-MGB	Undetermined						TRUE	0.0124769	TRUE	3	54		N	Y
A2	Osh1NC	Em-COB	UNKNOWN	FAM	NFQ-MGB	Undetermined						TRUE	0.0124769	TRUE	3	54		N	Y
A3	Osh1NC	Em-COB	UNKNOWN	FAM	NFQ-MGB	Undetermined						TRUE	0.0124769	TRUE	3	54		N	Y
A4	Osh2NC1	Em-COB	UNKNOWN	FAM	NFQ-MGB	Undetermined						TRUE	0.0124769	TRUE	3	54		N	Y
A5	Osh2NC1	Em-COB	UNKNOWN	FAM	NFQ-MGB	Undetermined						TRUE	0.0124769	TRUE	3	54		N	Y
A6	Osh2NC1	Em-COB	UNKNOWN	FAM	NFQ-MGB	Undetermined						TRUE	0.0124769	TRUE	3	54		N	Y
A7	Osh2NC2	Em-COB	UNKNOWN	FAM	NFQ-MGB	Undetermined						TRUE	0.0124769	TRUE	3	54		N	Y
A8	Osh2NC2	Em-COB	UNKNOWN	FAM	NFQ-MGB	Undetermined						TRUE	0.0124769	TRUE	3	54		N	Y
A9	Osh2NC2	Em-COB	UNKNOWN	FAM	NFQ-MGB	Undetermined						TRUE	0.0124769	TRUE	3	54		N	Y
A10	Osh3NC	Em-COB	UNKNOWN	FAM	NFQ-MGB	Undetermined						TRUE	0.0124769	TRUE	3	54		N	Y
A11	Osh3NC	Em-COB	UNKNOWN	FAM	NFQ-MGB	Undetermined						TRUE	0.0124769	TRUE	3	54		N	Y
A12	Osh3NC	Em-COB	UNKNOWN	FAM	NFQ-MGB	Undetermined						TRUE	0.0124769	TRUE	3	54		N	Y
B1	Osh4NC	Em-COB	UNKNOWN	FAM	NFQ-MGB	Undetermined	47.5964					TRUE	0.0124769	TRUE	3	54		Y	Y
B2	Osh4NC	Em-COB	UNKNOWN	FAM	NFQ-MGB	Undetermined	47.5964					TRUE	0.0124769	TRUE	3	54		Y	Y
B3	Osh4NC	Em-COB	UNKNOWN	FAM	NFQ-MGB	47.5964	47.5964					TRUE	0.0124769	TRUE	3	45		N	N
B4	Osh512	Em-COB	UNKNOWN	FAM	NFQ-MGB	Undetermined						TRUE	0.0124769	TRUE	3	54		Y	Y
B5	Osh512	Em-COB	UNKNOWN	FAM	NFQ-MGB	Undetermined						TRUE	0.0124769	TRUE	3	54		N	Y
B6	Osh512	Em-COB	UNKNOWN	FAM	NFQ-MGB	Undetermined						TRUE	0.0124769	TRUE	3	54		Y	Y
B7	Osh513	Em-COB	UNKNOWN	FAM	NFQ-MGB	Undetermined						TRUE	0.0124769	TRUE	3	54		Y	Y
B8	Osh513	Em-COB	UNKNOWN	FAM	NFQ-MGB	Undetermined						TRUE	0.0124769	TRUE	3	54		Y	Y
B9	Osh513	Em-COB	UNKNOWN	FAM	NFQ-MGB	Undetermined						TRUE	0.0124769	TRUE	3	54		Y	Y
B10	Osh514	Em-COB	UNKNOWN	FAM	NFQ-MGB	Undetermined						TRUE	0.0124769	TRUE	3	54		Y	Y
B11	Osh514	Em-COB	UNKNOWN	FAM	NFQ-MGB	Undetermined						TRUE	0.0124769	TRUE	3	54		Y	Y
B12	Osh514	Em-COB	UNKNOWN	FAM	NFQ-MGB	Undetermined						TRUE	0.0124769	TRUE	3	54		Y	Y
C1	Osh515	Em-COB	UNKNOWN	FAM	NFQ-MGB	Undetermined						TRUE	0.0124769	TRUE	3	54		Y	Y
C2	Osh515	Em-COB	UNKNOWN	FAM	NFQ-MGB	Undetermined						TRUE	0.0124769	TRUE	3	54		Y	Y
C3	Osh515	Em-COB	UNKNOWN	FAM	NFQ-MGB	Undetermined						TRUE	0.0124769	TRUE	3	54		Y	Y
C4	Osh516	Em-COB	UNKNOWN	FAM	NFQ-MGB	Undetermined						TRUE	0.0124769	TRUE	3	54		Y	Y
C5	Osh516	Em-COB	UNKNOWN	FAM	NFQ-MGB	Undetermined						TRUE	0.0124769	TRUE	3	54		N	Y
C6	Osh516	Em-COB	UNKNOWN	FAM	NFQ-MGB	Undetermined						TRUE	0.0124769	TRUE	3	54		N	Y
C7	Osh5NC	Em-COB	UNKNOWN	FAM	NFQ-MGB	Undetermined						TRUE	0.0124769	TRUE	3	54		Y	Y
C8	Osh5NC	Em-COB	UNKNOWN	FAM	NFQ-MGB	Undetermined						TRUE	0.0124769	TRUE	3	54		Y	Y
C9	Osh5NC	Em-COB	UNKNOWN	FAM	NFQ-MGB	Undetermined						TRUE	0.0124769	TRUE	3	54		Y	Y
C10	Osh701	Em-COB	UNKNOWN	FAM	NFQ-MGB	Undetermined						TRUE	0.0124769	TRUE	3	54		Y	Y
C11	Osh701	Em-COB	UNKNOWN	FAM	NFQ-MGB	Undetermined						TRUE	0.0124769	TRUE	3	54		Y	Y
C12	Osh701	Em-COB	UNKNOWN	FAM	NFQ-MGB	Undetermined						TRUE	0.0124769	TRUE	3	54		Y	Y
D1	Osh702	Em-COB	UNKNOWN	FAM	NFQ-MGB	Undetermined						TRUE	0.0124769	TRUE	3	54		N	Y
D2	Osh702	Em-COB	UNKNOWN	FAM	NFQ-MGB	Undetermined						TRUE	0.0124769	TRUE	3	54		Y	Y
D3	Osh702	Em-COB	UNKNOWN	FAM	NFQ-MGB	Undetermined						TRUE	0.0124769	TRUE	3	54		Y	Y
D4	Osh703	Em-COB	UNKNOWN	FAM	NFQ-MGB	Undetermined	43.0306					TRUE	0.0124769	TRUE	3	54		Y	Y
D5	Osh703	Em-COB	UNKNOWN	FAM	NFQ-MGB	Undetermined	43.0306					TRUE	0.0124769	TRUE	3	54		Y	Y
D6	Osh703	Em-COB	UNKNOWN	FAM	NFQ-MGB	43.0306	43.0306					TRUE	0.0124769	TRUE	3	41		N	N
D7	Osh704	Em-COB	UNKNOWN	FAM	NFQ-MGB	Undetermined						TRUE	0.0124769	TRUE	3	54		Y	Y
D8	Osh704	Em-COB	UNKNOWN	FAM	NFQ-MGB	Undetermined						TRUE	0.0124769	TRUE	3	54		Y	Y
D9	Osh704	Em-COB	UNKNOWN	FAM	NFQ-MGB	Undetermined						TRUE	0.0124769	TRUE	3	54		Y	Y
D10	Osh705	Em-COB	UNKNOWN	FAM	NFQ-MGB	Undetermined						TRUE	0.0124769	TRUE	3	54		Y	Y
D11	Osh705	Em-COB	UNKNOWN	FAM	NFQ-MGB	Undetermined						TRUE	0.0124769	TRUE	3	54		Y	Y
D12	Osh705	Em-COB	UNKNOWN	FAM	NFQ-MGB	Undetermined						TRUE	0.0124769	TRUE	3	54		N	Y
E1	Osh706	Em-COB	UNKNOWN	FAM	NFQ-MGB	Undetermined						TRUE	0.0124769	TRUE	3	54		Y	Y
E2	Osh706	Em-COB	UNKNOWN	FAM	NFQ-MGB	Undetermined						TRUE	0.0124769	TRUE	3	54		Y	Y
E3	Osh706	Em-COB	UNKNOWN	FAM	NFQ-MGB	Undetermined						TRUE	0.0124769	TRUE	3	54		N	Y
E4	Osh707	Em-COB	UNKNOWN	FAM	NFQ-MGB	Undetermined						TRUE	0.0124769	TRUE	3	54		Y	Y
E5	Osh707	Em-COB	UNKNOWN	FAM	NFQ-MGB	Undetermined						TRUE	0.0124769	TRUE	3	54		N	Y
E6	Osh707	Em-COB	UNKNOWN	FAM	NFQ-MGB	Undetermined						TRUE	0.0124769	TRUE	3	54		Y	Y
E7	Osh708	Em-COB	UNKNOWN	FAM	NFQ-MGB	Undetermined						TRUE	0.0124769	TRUE	3	54		Y	Y
E8	Osh708	Em-COB	UNKNOWN	FAM	NFQ-MGB	Undetermined						TRUE	0.0124769	TRUE	3	54		Y	Y
E9	Osh708	Em-COB	UNKNOWN	FAM	NFQ-MGB	Undetermined						TRUE	0.0124769	TRUE	3	54		Y	Y
E10	Osh709	Em-COB	UNKNOWN	FAM	NFQ-MGB	Undetermined						TRUE	0.0124769	TRUE	3	54		Y	Y
E11	Osh709	Em-COB	UNKNOWN	FAM	NFQ-MGB	Undetermined						TRUE	0.0124769	TRUE	3	54		Y	Y
E12	Osh709	Em-COB	UNKNOWN	FAM	NFQ-MGB	Undetermined						TRUE	0.0124769	TRUE	3	54		Y	Y
F1	Osh710	Em-COB	UNKNOWN	FAM	NFQ-MGB	Undetermined						TRUE	0.0124769	TRUE	3	54		Y	Y
F2	Osh710	Em-COB	UNKNOWN	FAM	NFQ-MGB	Undetermined						TRUE	0.0124769	TRUE	3	54		Y	Y
F3	Osh710	Em-COB	UNKNOWN	FAM	NFQ-MGB	Undetermined						TRUE	0.0124769	TRUE	3	54		Y	Y
F4	Osh711	Em-COB	UNKNOWN	FAM	NFQ-MGB	Undetermined						TRUE	0.0124769	TRUE	3	54		Y	Y
F5	Osh711	Em-COB	UNKNOWN	FAM	NFQ-MGB	Undetermined						TRUE	0.0124769	TRUE	3	54		Y	Y
F6	Osh711	Em-COB	UNKNOWN	FAM	NFQ-MGB	Undetermined						TRUE	0.0124769	TRUE	3	54		Y	Y
F7	Osh712	Em-COB	UNKNOWN	FAM	NFQ-MGB	Undetermined						TRUE	0.0124769	TRUE	3	54		Y	Y
F8	Osh712	Em-COB	UNKNOWN	FAM	NFQ-MGB	Undetermined						TRUE	0.0124769	TRUE	3	54		Y	Y
F9	Osh712	Em-COB	UNKNOWN	FAM	NFQ-MGB	Undetermined						TRUE	0.0124769	TRUE	3	54		Y	Y
F10	Osh713	Em-COB	UNKNOWN	FAM	NFQ-MGB	Undetermined						TRUE	0.0124769	TRUE	3	54		Y	Y
F11	Osh713	Em-COB	UNKNOWN	FAM	NFQ-MGB	Undetermined						TRUE	0.0124769	TRUE	3	54		N	Y
F12	Osh713	Em-COB	UNKNOWN	FAM	NFQ-MGB	Undetermined						TRUE	0.0124769	TRUE	3	54		N	Y
G1	Osh714	Em-COB	UNKNOWN	FAM	NFQ-MGB	Undetermined						TRUE	0.0124769	TRUE	3	54		Y	Y
G2	Osh714	Em-COB	UNKNOWN	FAM	NFQ-MGB	Undetermined						TRUE	0.0124769	TRUE	3	54		Y	Y
G3	Osh714	Em-COB	UNKNOWN	FAM	NFQ-MGB	Undetermined						TRUE	0.0124769	TRUE	3	54		Y	Y
G4	Osh715	Em-COB	UNKNOWN	FAM	NFQ-MGB	Undetermined						TRUE	0.0124769	TRUE	3	54		Y	Y
G5	Osh715	Em-COB	UNKNOWN	FAM	NFQ-MGB	Undetermined						TRUE	0.0124769	TRUE	3	54		Y	Y
G6	Osh715	Em-COB	UNKNOWN	FAM	NFQ-MGB	Undetermined						TRUE	0.0124769	TRUE	3	54		Y	Y
G7	Osh716	Em-COB	UNKNOWN	FAM	NFQ-MGB	Undetermined						TRUE	0.0124769	TRUE	3	54		Y	Y
G8	Osh716	Em-COB	UNKNOWN	FAM	NFQ-MGB	Undetermined						TRUE	0.0124769	TRUE	3	54		Y	Y
G9	Osh716	Em-COB	UNKNOWN	FAM	NFQ-MGB	Undetermined						TRUE	0.0124769	TRUE	3	54		Y	Y
G10	Osh7NC	Em-COB	UNKNOWN	FAM	NFQ-MGB	Undetermined						TRUE	0.0124769	TRUE	3	54		Y	Y
G11	Osh7NC	Em-COB	UNKNOWN	FAM	NFQ-MGB	Undetermined						TRUE	0.0124769	TRUE	3	54		Y	Y
G12	Osh7NC	Em-COB	UNKNOWN	FAM	NFQ-MGB	Undetermined						TRUE	0.0124769	TRUE	3	54		Y	Y
H1	nc	Em-COB	NTC	FAM	NFQ-MGB	Undetermined						TRUE	0.0124769	TRUE	3	54		N	N
H2	nc	Em-COB	NTC	FAM	NFQ-MGB	Undetermined						TRUE	0.0124769	TRUE	3	54		N	N
H3	nc	Em-COB	NTC	FAM	NFQ-MGB	Undetermined						TRUE	0.0124769	TRUE	3	54		N	N
H4	Em-PC0.5og	Em-COB	UNKNOWN	FAM	NFQ-MGB	28.1364	28.1048	0.370975				TRUE	0.0124769	TRUE	3	27		N	N
H5	Em-PC0.5og	Em-COB	UNKNOWN	FAM	NFQ-MGB	27.7191	28.1048	0.370975				TRUE	0.0124769	TRUE	3	26		N	N
H6	Em-PC0.5og	Em-COB	UNKNOWN	FAM	NFQ-MGB	28.459	28.1048	0.370975				TRUE	0.0124769	TRUE	3	27		N	N
H7																		N	N
H8																		N	N
H9																		N	N
H10																		N	N
H11																		N	N
H12																		N	N

## Sheet: 600s&801-813
Block Type	96well
Chemistry	TAQMAN
Experiment File Name	E:\eDNA\20220304Em-Osh600_800.eds
Experiment Run End Time	2022-03-04 17:32:32 PM JST
Instrument Type	steponeplus
Passive Reference	ROX
Well	Sample Name	Target Name	Task	Reporter	Quencher	Cт	Cт Mean	Cт SD	Quantity	Quantity Mean	Quantity SD	Automatic Ct Threshold	Ct Threshold	Automatic Baseline	Baseline Start	Baseline End	Comments	HIGHSD	NOAMP	EXPFAIL
A1	Osh601	Em-COB	UNKNOWN	FAM	NFQ-MGB	Undetermined						TRUE	0.0150886	TRUE	3	54		N	N	Y
A2	Osh601	Em-COB	UNKNOWN	FAM	NFQ-MGB	Undetermined						TRUE	0.0150886	TRUE	3	54		N	Y	Y
A3	Osh601	Em-COB	UNKNOWN	FAM	NFQ-MGB	Undetermined						TRUE	0.0150886	TRUE	3	54		N	N	Y
A4	Osh602	Em-COB	UNKNOWN	FAM	NFQ-MGB	Undetermined						TRUE	0.0150886	TRUE	3	54		N	N	Y
A5	Osh602	Em-COB	UNKNOWN	FAM	NFQ-MGB	Undetermined						TRUE	0.0150886	TRUE	3	54		N	Y	Y
A6	Osh602	Em-COB	UNKNOWN	FAM	NFQ-MGB	Undetermined						TRUE	0.0150886	TRUE	3	54		N	Y	Y
A7	Osh603	Em-COB	UNKNOWN	FAM	NFQ-MGB	47.8797	46.5271	1.9128				TRUE	0.0150886	TRUE	3	45		Y	N	N
A8	Osh603	Em-COB	UNKNOWN	FAM	NFQ-MGB	Undetermined	46.5271	1.9128				TRUE	0.0150886	TRUE	3	54		N	N	Y
A9	Osh603	Em-COB	UNKNOWN	FAM	NFQ-MGB	45.1745	46.5271	1.9128				TRUE	0.0150886	TRUE	3	44		Y	N	N
A10	Osh604	Em-COB	UNKNOWN	FAM	NFQ-MGB	45.7755	47.8603	2.94839				TRUE	0.0150886	TRUE	3	44		Y	N	N
A11	Osh604	Em-COB	UNKNOWN	FAM	NFQ-MGB	49.9451	47.8603	2.94839				TRUE	0.0150886	TRUE	3	48		Y	N	N
A12	Osh604	Em-COB	UNKNOWN	FAM	NFQ-MGB	Undetermined	47.8603	2.94839				TRUE	0.0150886	TRUE	3	54		N	N	Y
B1	Osh605	Em-COB	UNKNOWN	FAM	NFQ-MGB	Undetermined						TRUE	0.0150886	TRUE	3	54		N	Y	Y
B2	Osh605	Em-COB	UNKNOWN	FAM	NFQ-MGB	Undetermined						TRUE	0.0150886	TRUE	3	54		N	Y	Y
B3	Osh605	Em-COB	UNKNOWN	FAM	NFQ-MGB	Undetermined						TRUE	0.0150886	TRUE	3	54		N	Y	Y
B4	Osh606	Em-COB	UNKNOWN	FAM	NFQ-MGB	Undetermined						TRUE	0.0150886	TRUE	3	54		N	Y	Y
B5	Osh606	Em-COB	UNKNOWN	FAM	NFQ-MGB	Undetermined						TRUE	0.0150886	TRUE	3	54		N	Y	Y
B6	Osh606	Em-COB	UNKNOWN	FAM	NFQ-MGB	Undetermined						TRUE	0.0150886	TRUE	3	54		N	Y	Y
B7	Osh607	Em-COB	UNKNOWN	FAM	NFQ-MGB	Undetermined	47.9432					TRUE	0.0150886	TRUE	3	54		N	Y	Y
B8	Osh607	Em-COB	UNKNOWN	FAM	NFQ-MGB	47.9432	47.9432					TRUE	0.0150886	TRUE	3	45		N	N	N
B9	Osh607	Em-COB	UNKNOWN	FAM	NFQ-MGB	Undetermined	47.9432					TRUE	0.0150886	TRUE	3	54		N	N	Y
B10	Osh608	Em-COB	UNKNOWN	FAM	NFQ-MGB	Undetermined						TRUE	0.0150886	TRUE	3	54		N	Y	Y
B11	Osh608	Em-COB	UNKNOWN	FAM	NFQ-MGB	Undetermined						TRUE	0.0150886	TRUE	3	54		N	Y	Y
B12	Osh608	Em-COB	UNKNOWN	FAM	NFQ-MGB	Undetermined						TRUE	0.0150886	TRUE	3	54		N	N	Y
C1	Osh609	Em-COB	UNKNOWN	FAM	NFQ-MGB	45.5262	45.5262					TRUE	0.0150886	TRUE	3	43		N	N	N
C2	Osh609	Em-COB	UNKNOWN	FAM	NFQ-MGB	Undetermined	45.5262					TRUE	0.0150886	TRUE	3	54		N	Y	Y
C3	Osh609	Em-COB	UNKNOWN	FAM	NFQ-MGB	Undetermined	45.5262					TRUE	0.0150886	TRUE	3	54		N	Y	Y
C4	Osh610	Em-COB	UNKNOWN	FAM	NFQ-MGB	Undetermined						TRUE	0.0150886	TRUE	3	54		N	Y	Y
C5	Osh610	Em-COB	UNKNOWN	FAM	NFQ-MGB	Undetermined						TRUE	0.0150886	TRUE	3	54		N	Y	Y
C6	Osh610	Em-COB	UNKNOWN	FAM	NFQ-MGB	Undetermined						TRUE	0.0150886	TRUE	3	54		N	Y	Y
C7	Osh611	Em-COB	UNKNOWN	FAM	NFQ-MGB	Undetermined						TRUE	0.0150886	TRUE	3	54		N	Y	Y
C8	Osh611	Em-COB	UNKNOWN	FAM	NFQ-MGB	Undetermined						TRUE	0.0150886	TRUE	3	54		N	Y	Y
C9	Osh611	Em-COB	UNKNOWN	FAM	NFQ-MGB	Undetermined						TRUE	0.0150886	TRUE	3	54		N	Y	Y
C10	Osh612	Em-COB	UNKNOWN	FAM	NFQ-MGB	Undetermined						TRUE	0.0150886	TRUE	3	54		N	Y	Y
C11	Osh612	Em-COB	UNKNOWN	FAM	NFQ-MGB	Undetermined						TRUE	0.0150886	TRUE	3	54		N	Y	Y
C12	Osh612	Em-COB	UNKNOWN	FAM	NFQ-MGB	Undetermined						TRUE	0.0150886	TRUE	3	54		N	Y	Y
D1	Osh613	Em-COB	UNKNOWN	FAM	NFQ-MGB	Undetermined						TRUE	0.0150886	TRUE	3	54		N	Y	Y
D2	Osh613	Em-COB	UNKNOWN	FAM	NFQ-MGB	Undetermined						TRUE	0.0150886	TRUE	3	54		N	Y	Y
D3	Osh613	Em-COB	UNKNOWN	FAM	NFQ-MGB	Undetermined						TRUE	0.0150886	TRUE	3	54		N	Y	Y
D4	Osh614	Em-COB	UNKNOWN	FAM	NFQ-MGB	Undetermined						TRUE	0.0150886	TRUE	3	54		N	Y	Y
D5	Osh614	Em-COB	UNKNOWN	FAM	NFQ-MGB	Undetermined						TRUE	0.0150886	TRUE	3	54		N	Y	Y
D6	Osh614	Em-COB	UNKNOWN	FAM	NFQ-MGB	Undetermined						TRUE	0.0150886	TRUE	3	54		N	Y	Y
D7	Osh615	Em-COB	UNKNOWN	FAM	NFQ-MGB	Undetermined						TRUE	0.0150886	TRUE	3	54		N	Y	Y
D8	Osh615	Em-COB	UNKNOWN	FAM	NFQ-MGB	Undetermined						TRUE	0.0150886	TRUE	3	54		N	Y	Y
D9	Osh615	Em-COB	UNKNOWN	FAM	NFQ-MGB	Undetermined						TRUE	0.0150886	TRUE	3	54		N	Y	Y
D10	Osh616	Em-COB	UNKNOWN	FAM	NFQ-MGB	Undetermined						TRUE	0.0150886	TRUE	3	54		N	Y	Y
D11	Osh616	Em-COB	UNKNOWN	FAM	NFQ-MGB	Undetermined						TRUE	0.0150886	TRUE	3	54		N	Y	Y
D12	Osh616	Em-COB	UNKNOWN	FAM	NFQ-MGB	Undetermined						TRUE	0.0150886	TRUE	3	54		N	Y	Y
E1	Osh6NC	Em-COB	UNKNOWN	FAM	NFQ-MGB	Undetermined						TRUE	0.0150886	TRUE	3	54		N	Y	Y
E2	Osh6NC	Em-COB	UNKNOWN	FAM	NFQ-MGB	Undetermined						TRUE	0.0150886	TRUE	3	54		N	Y	Y
E3	Osh6NC	Em-COB	UNKNOWN	FAM	NFQ-MGB	Undetermined						TRUE	0.0150886	TRUE	3	54		N	Y	Y
E4	Osh801	Em-COB	UNKNOWN	FAM	NFQ-MGB	Undetermined						TRUE	0.0150886	TRUE	3	54		N	Y	Y
E5	Osh801	Em-COB	UNKNOWN	FAM	NFQ-MGB	Undetermined						TRUE	0.0150886	TRUE	3	54		N	Y	Y
E6	Osh801	Em-COB	UNKNOWN	FAM	NFQ-MGB	Undetermined						TRUE	0.0150886	TRUE	3	54		N	Y	Y
E7	Osh802	Em-COB	UNKNOWN	FAM	NFQ-MGB	Undetermined						TRUE	0.0150886	TRUE	3	54		N	Y	Y
E8	Osh802	Em-COB	UNKNOWN	FAM	NFQ-MGB	Undetermined						TRUE	0.0150886	TRUE	3	54		N	Y	Y
E9	Osh802	Em-COB	UNKNOWN	FAM	NFQ-MGB	Undetermined						TRUE	0.0150886	TRUE	3	54		N	Y	Y
E10	Osh803	Em-COB	UNKNOWN	FAM	NFQ-MGB	Undetermined						TRUE	0.0150886	TRUE	3	54		N	Y	Y
E11	Osh803	Em-COB	UNKNOWN	FAM	NFQ-MGB	Undetermined						TRUE	0.0150886	TRUE	3	54		N	Y	Y
E12	Osh803	Em-COB	UNKNOWN	FAM	NFQ-MGB	Undetermined						TRUE	0.0150886	TRUE	3	54		N	Y	Y
F1	Osh804	Em-COB	UNKNOWN	FAM	NFQ-MGB	Undetermined						TRUE	0.0150886	TRUE	3	54		N	Y	Y
F2	Osh804	Em-COB	UNKNOWN	FAM	NFQ-MGB	Undetermined						TRUE	0.0150886	TRUE	3	54		N	Y	Y
F3	Osh804	Em-COB	UNKNOWN	FAM	NFQ-MGB	Undetermined						TRUE	0.0150886	TRUE	3	54		N	Y	Y
F4	Osh805	Em-COB	UNKNOWN	FAM	NFQ-MGB	Undetermined						TRUE	0.0150886	TRUE	3	54		N	Y	Y
F5	Osh805	Em-COB	UNKNOWN	FAM	NFQ-MGB	Undetermined						TRUE	0.0150886	TRUE	3	54		N	Y	Y
F6	Osh805	Em-COB	UNKNOWN	FAM	NFQ-MGB	Undetermined						TRUE	0.0150886	TRUE	3	54		N	Y	Y
F7	Osh806	Em-COB	UNKNOWN	FAM	NFQ-MGB	Undetermined						TRUE	0.0150886	TRUE	3	54		N	Y	Y
F8	Osh806	Em-COB	UNKNOWN	FAM	NFQ-MGB	Undetermined						TRUE	0.0150886	TRUE	3	54		N	Y	Y
F9	Osh806	Em-COB	UNKNOWN	FAM	NFQ-MGB	Undetermined						TRUE	0.0150886	TRUE	3	54		N	Y	Y
F10	Osh807	Em-COB	UNKNOWN	FAM	NFQ-MGB	Undetermined						TRUE	0.0150886	TRUE	3	54		N	Y	Y
F11	Osh807	Em-COB	UNKNOWN	FAM	NFQ-MGB	Undetermined						TRUE	0.0150886	TRUE	3	54		N	Y	Y
F12	Osh807	Em-COB	UNKNOWN	FAM	NFQ-MGB	Undetermined						TRUE	0.0150886	TRUE	3	54		N	Y	Y
G1	Osh808	Em-COB	UNKNOWN	FAM	NFQ-MGB	Undetermined						TRUE	0.0150886	TRUE	3	54		N	Y	Y
G2	Osh808	Em-COB	UNKNOWN	FAM	NFQ-MGB	Undetermined						TRUE	0.0150886	TRUE	3	54		N	Y	Y
G3	Osh808	Em-COB	UNKNOWN	FAM	NFQ-MGB	Undetermined						TRUE	0.0150886	TRUE	3	54		N	Y	Y
G4	Osh809	Em-COB	UNKNOWN	FAM	NFQ-MGB	Undetermined						TRUE	0.0150886	TRUE	3	54		N	Y	Y
G5	Osh809	Em-COB	UNKNOWN	FAM	NFQ-MGB	Undetermined						TRUE	0.0150886	TRUE	3	54		N	Y	Y
G6	Osh809	Em-COB	UNKNOWN	FAM	NFQ-MGB	Undetermined						TRUE	0.0150886	TRUE	3	54		N	Y	Y
G7	Osh810	Em-COB	UNKNOWN	FAM	NFQ-MGB	Undetermined						TRUE	0.0150886	TRUE	3	54		N	Y	Y
G8	Osh810	Em-COB	UNKNOWN	FAM	NFQ-MGB	Undetermined						TRUE	0.0150886	TRUE	3	54		N	Y	Y
G9	Osh810	Em-COB	UNKNOWN	FAM	NFQ-MGB	Undetermined						TRUE	0.0150886	TRUE	3	54		N	Y	Y
G10	Osh811	Em-COB	UNKNOWN	FAM	NFQ-MGB	Undetermined						TRUE	0.0150886	TRUE	3	54		N	Y	Y
G11	Osh811	Em-COB	UNKNOWN	FAM	NFQ-MGB	Undetermined						TRUE	0.0150886	TRUE	3	54		N	Y	Y
G12	Osh811	Em-COB	UNKNOWN	FAM	NFQ-MGB	Undetermined						TRUE	0.0150886	TRUE	3	54		N	Y	Y
H1	Osh812	Em-COB	UNKNOWN	FAM	NFQ-MGB	Undetermined						TRUE	0.0150886	TRUE	3	54		N	Y	Y
H2	Osh812	Em-COB	UNKNOWN	FAM	NFQ-MGB	Undetermined						TRUE	0.0150886	TRUE	3	54		N	Y	Y
H3	Osh812	Em-COB	UNKNOWN	FAM	NFQ-MGB	Undetermined						TRUE	0.0150886	TRUE	3	54		N	Y	Y
H4	Osh813	Em-COB	UNKNOWN	FAM	NFQ-MGB	Undetermined						TRUE	0.0150886	TRUE	3	54		N	Y	Y
H5	Osh813	Em-COB	UNKNOWN	FAM	NFQ-MGB	Undetermined						TRUE	0.0150886	TRUE	3	54		N	Y	Y
H6	Osh813	Em-COB	UNKNOWN	FAM	NFQ-MGB	Undetermined						TRUE	0.0150886	TRUE	3	54		N	Y	Y
H7	nc	Em-COB	NTC	FAM	NFQ-MGB	Undetermined						TRUE	0.0150886	TRUE	3	54		N	N	N
H8	nc	Em-COB	NTC	FAM	NFQ-MGB	Undetermined						TRUE	0.0150886	TRUE	3	54		N	N	N
H9	nc	Em-COB	NTC	FAM	NFQ-MGB	Undetermined						TRUE	0.0150886	TRUE	3	54		N	N	N
H10	Em-PC0.5og	Em-COB	UNKNOWN	FAM	NFQ-MGB	28.3554	28.4956	0.143622				TRUE	0.0150886	TRUE	3	27		N	N	N
H11	Em-PC0.5og	Em-COB	UNKNOWN	FAM	NFQ-MGB	28.489	28.4956	0.143622				TRUE	0.0150886	TRUE	3	27		N	N	N
H12	Em-PC0.5og	Em-COB	UNKNOWN	FAM	NFQ-MGB	28.6425	28.4956	0.143622				TRUE	0.0150886	TRUE	3	27		N	N	N

## Sheet: 814-816
Block Type	96well
Chemistry	TAQMAN
Experiment File Name	E:\eDNA\20220307_Osh814-.eds
Experiment Run End Time	2022-03-07 17:35:46 PM JST
Instrument Type	steponeplus
Passive Reference	ROX
Well	Sample Name	Target Name	Task	Reporter	Quencher	Cт	Cт Mean	Cт SD	Quantity	Quantity Mean	Quantity SD	Automatic Ct Threshold	Ct Threshold	Automatic Baseline	Baseline Start	Baseline End	Comments	EXPFAIL
A1																		N
A2																		N
A3	Osh814	Em-COB	UNKNOWN	FAM	NFQ-MGB	Undetermined						TRUE	0.655234	TRUE	3	54		Y
A4	Osh814	Em-COB	UNKNOWN	FAM	NFQ-MGB	Undetermined						TRUE	0.655234	TRUE	3	54		Y
A5	Osh814	Em-COB	UNKNOWN	FAM	NFQ-MGB	Undetermined						TRUE	0.655234	TRUE	3	54		Y
A6																		N
A7																		N
A8																		N
A9																		N
A10																		N
A11																		N
A12																		N
B1																		N
B2																		N
B3	Osh815	Em-COB	UNKNOWN	FAM	NFQ-MGB	Undetermined						TRUE	0.655234	TRUE	3	54		Y
B4	Osh815	Em-COB	UNKNOWN	FAM	NFQ-MGB	Undetermined						TRUE	0.655234	TRUE	3	54		Y
B5	Osh815	Em-COB	UNKNOWN	FAM	NFQ-MGB	Undetermined						TRUE	0.655234	TRUE	3	54		Y
B6																		N
B7																		N
B8																		N
B9																		N
B10																		N
B11																		N
B12																		N
C1																		N
C2																		N
C3	Osh816	Em-COB	UNKNOWN	FAM	NFQ-MGB	Undetermined						TRUE	0.655234	TRUE	3	54		Y
C4	Osh816	Em-COB	UNKNOWN	FAM	NFQ-MGB	Undetermined						TRUE	0.655234	TRUE	3	54		Y
C5	Osh816	Em-COB	UNKNOWN	FAM	NFQ-MGB	Undetermined						TRUE	0.655234	TRUE	3	54		Y
C6																		N
C7																		N
C8																		N
C9																		N
C10																		N
C11																		N
C12																		N
D1																		N
D2																		N
D3	Osh8NC	Em-COB	UNKNOWN	FAM	NFQ-MGB	Undetermined						TRUE	0.655234	TRUE	3	54		Y
D4	Osh8NC	Em-COB	UNKNOWN	FAM	NFQ-MGB	Undetermined						TRUE	0.655234	TRUE	3	54		Y
D5	Osh8NC	Em-COB	UNKNOWN	FAM	NFQ-MGB	Undetermined						TRUE	0.655234	TRUE	3	54		Y
D6																		N
D7																		N
D8																		N
D9																		N
D10																		N
D11																		N
D12																		N
E1																		N
E2																		N
E3	nc	Em-COB	NTC	FAM	NFQ-MGB	Undetermined						TRUE	0.655234	TRUE	3	54		N
E4	nc	Em-COB	NTC	FAM	NFQ-MGB	Undetermined						TRUE	0.655234	TRUE	3	54		N
E5	nc	Em-COB	NTC	FAM	NFQ-MGB	Undetermined						TRUE	0.655234	TRUE	3	54		N
E6																		N
E7																		N
E8																		N
E9																		N
E10																		N
E11																		N
E12																		N
F1																		N
F2																		N
F3	Em-PC0.5og	Em-COB	UNKNOWN	FAM	NFQ-MGB	33.776	33.8726	0.0857965				TRUE	0.655234	TRUE	3	27		N
F4	Em-PC0.5og	Em-COB	UNKNOWN	FAM	NFQ-MGB	33.94	33.8726	0.0857965				TRUE	0.655234	TRUE	3	27		N
F5	Em-PC0.5og	Em-COB	UNKNOWN	FAM	NFQ-MGB	33.9017	33.8726	0.0857965				TRUE	0.655234	TRUE	3	27		N
F6																		N
F7																		N
F8																		N
F9																		N
F10																		N
F11																		N
F12																		N
G1																		N
G2																		N
G3																		N
G4																		N
G5																		N
G6																		N
G7																		N
G8																		N
G9																		N
G10																		N
G11																		N
G12																		N
H1																		N
H2																		N
H3																		N
H4																		N
H5																		N
H6																		N
H7																		N
H8																		N
H9																		N
H10																		N
H11																		N
H12																		N
