# Supplementary material for: Detection of Echinococcus multilocularis in repurposed environmental DNA samples from river water
Source: PeerJ. 2023 Jun 14;11:e15431. doi: 10.7717/peerj.15431 (PMC10276553; doi:10.7717/peerj.15431)
Supplement: Supplemental Information 2 — Sequence of COB region of the mitochondrial DNA of Echinococcus multilocularis that were targeted by the primers in this study [file peerj-11-15431-s002.txt]

Accession number AB461399: 
AGTTATGGGTGAGGCATTTACTGGTTATATTTTACCTTGGCGTCAGATGTCTTATTGGGCTGCCACTGTCCTTACTTCAATTGTTGATAGTTTGCCGTTGGTTGGTTCTATGG
