# Supplementary material for: Detection of Echinococcus multilocularis in repurposed environmental DNA samples from river water
Source: PeerJ. 2023 Jun 14;11:e15431. doi: 10.7717/peerj.15431 (PMC10276553; doi:10.7717/peerj.15431)
Supplement: Supplemental Information 3 — Sections with low quality base scores (<Q20) were trimmed off using Chromatogram Explorer (Heracle BioSoft SRL 2020). [file peerj-11-15431-s003.txt]

Sanger sequence forward:
GTCTTATTGGGCTGCCACTGTCCTTACTTCAATTGTTGATAGTTTGCCGTTGGTTGGTTCTA

Sanger sequence reverse:
GTGGCAGCCCAATAAGACATCTGATGCCAAGGTAAAATATAACCAGTAAATGCCTCACCCATAAC
